# Supplementary material for: Rates of Mutations and Transcript Errors in the Foodborne Pathogen Salmonella enterica subsp. enterica
Source: Mol Biol Evol. 2022 Apr 21;39(4):msac081. doi: 10.1093/molbev/msac081 (PMC9040049; doi:10.1093/molbev/msac081)
Supplement: msac081_Supplementary_Data [file msac081_supplementary_data.zip]

Archive with 2 entries (2 files):
- Dataset S1-03172022.xlsx
- Supplementary Material.docx
