# Supplementary material for: Rates of Mutations and Transcript Errors in the Foodborne Pathogen Salmonella enterica subsp. enterica
Source: Mol Biol Evol. 2022 Apr 21;39(4):msac081. doi: 10.1093/molbev/msac081 (PMC9040049; doi:10.1093/molbev/msac081)
Supplement: msac081_Supplementary_Data [file msac081_supplementary_data.zip › Dataset S1-03172022.xlsx]

## Sheet: S1
Supplemental Table S1. The general information of the 18 S. enterica strains in this study.
Serovars	Strain name	SGSC/ATCC Name	Phenotype	Construct/Origin	Reference (from ATCC or SGSC websites)
Agona	BAA-707	BAA-707	Wild type	LR Beuchat, Canadian Food Inspection Agency/Plant	Beuchat LR, et al. Development of a proposed standard method for assessing the efficacy of fresh produce sanitizers. J. Food Prot. 64: 1103-1109, 2001. PubMed: 11510643
Bareilly	9115	ATCC9115	Wild type		Tindall BJ, et al. Nomenclature and taxonomy of the genus Salmonella. Int J Syst Evol Microbiol 55: 521-524, 2005. PubMed: 15653930
Dublin	SARB12/2469	SGSC2469	Wild type; representative of a specific electrophoretic type (ET), determined by multi-locus enzyme electrophoresis. This strain is a member of the SARB reference set, SAlmonella Reference B, determined by Selander (see ref.)	Original no. NVSL5618. Source-Cattle; locality-Idaho.*WARNING* Strains in SARB set, though part of Risk Class 2, as S. typhimurium LT2, are more hazardous pathogens to humans. Some cause enteric fever (eg.paratyphi B), others gastroenteriti	Boyd et al. (1993) J. Gen Microbiol. 139:1125
Enteritidis	LJH608	BAA-1045	Wild type	Plant-derived foodstuff - raw almonds; isolated August 2001	Chan et al. Natural or raw almonds and an outbreak of a rare phage type of Salmonella enteritidis infection. Can Commun Dis Rep. 2002 Jun 15;28(12):97-9. English, French. PMID: 12078384.
Newport	C487-69	ATCC27869	Wild type	Feces of human	Prado-Acosta, Mariano, et al. Synergistic effects of the Lactobacillus acidophilus surface layer and nisin on bacterial growth. Applied and Environmental Microbiology 76.3 (2010): 974-977.
Paratyphi A	9150	ATCC9150	Wild type	Host-associated ; Fecal	McClelland M et al. Comparison of genome degradation in Paratyphi A and Typhi, human-restricted serovars of Salmonella enterica that cause typhoid.Nat Genet, 2004 Dec;36(12):1268-74
Typhi_ST1	ST1	SGSC2728	Wild type; clinical isolate. Phage type I+IV.	Source - Tikki Pang, Indonesia.	Pang, T. Personal communication
Typhi_CT18	CT18	SGSC4072	Wild type		Strain received from Sanger Center._x000B_Parkhill et al., Nature 413, 848-852 (2001).
Typhi_Ty2	LCDC TY2	SGSC2666	Wild type; reference strain		LCDC. Personal communication (01/94)
Typhi_PNG31	PNG31	SGSC3194	Wild type; clinical isolate. Phage type D2.	Source - Tikki Pang, Papua New Guinea, 1994.	No reference currently on file
Typhi_CDC3137_73	CDC3137-73	SGSC2660	O group D; Antigenic formula 9,12,Vi:d:-; Phage type K1; ET 1_x000B_*Note: strain designation CDC3137-78 in manuscript incorrect	Isolated in India. Obtained from the Centers for Disease Control and Prevention (CDC), USA.	Faundez et al. 1990. J. Clin. Microbiol. 28: 894-897._x000B_Reeves et al. (1989) J. Clin. Microbiol. 27:313
Typhi_CDC1707_81	CDC1707-81	SGSC2661	O group D; Antigenic formula 9,12,Vi:d:-; Phage type UT (Vi - neg); ET 1	Isolated in Liberia. Obtained from the Centers for Disease Control and Prevention (CDC), USA.	Faundez et al. 1990. J. Clin. Microbiol. 28: 894-897._x000B_Reeves et al. (1989) J. Clin. Microbiol. 27:313
Typhi_CDC382_82	CDC382-82	SGSC2664	O group D; Antigenic formula 9,12,Vi:d:-; Phage type M1; ET 1	Isolated on Marshall Island.	Faundez et al. 1990. J. Clin. Microbiol. 28: 894-897._x000B_Reeves et al. (1989) J. Clin. Microbiol. 27:313
Typhi_CDC9228_77	CDC9228-77	SGSC2657	O group D; Antigenic formula 9,12,Vi:d:-; Phage type 35/38; ET 1; Isolated in El Salvador		Reeves et al. (1989) J. Clin. Microbiol. 27:313
Typhimurium_LT2	LT2	ATCC19585	Wild type	Host-associated ; Fecal	Sichtig H et al.FDA-ARGOS is a database with public quality-controlled reference genomes for diagnostic use and regulatory science.Nat Commun, 2019 Jul 25;10(1):3313
Typhimurium_LT2_mutH	GW1824	SGSC1350	HisD(-); MutH(-), mutator; Kan(R), Tn5 inserted in mutH at 61 min.		No reference currently on file
Typhimurium_LT2_mutL	GW1716	SGSC1348	HisD(-); MutL(-), mutator, increase frequency of mutation; Tet(R), Tn10 inserted in mutL at 96 min.		No reference currently on file
Typhimurium_LT2_mutS	GW1704	SGSC1349	HisD(-); MutS(-), mutator, increases frequency of mutation with alkylating agents; Tet(R), Tn10 inserted in mutS at 59 min.		No reference currently on file

## Sheet: S2
Supplemental Table S2. Mutation statistics of Salmonella enterica subsp. enterica serovar Agona BAA-707 MA lines
Lines	Coverage	A	C	G	T	Total sites	Analyzed sites/Genome size	Generation	G:C>A:T	A:T>G:C	A:T>T:A	G:C>T:A	A:T>C:G	G:C>C:G	Total BPS	Mutation rate	Insertion	Deletion	Indel rate
Sample_T4_77	78.5534	1040861	1149022	1145278	1041738	4376899	0.901073	2079	0	0	0	0	0	1	1	1.09895e-10	0	0	0
Sample_T5_77	142.218	1040899	1149062	1145305	1041766	4377032	0.9011	2079	0	0	0	0	0	0	0	0	0	0	0
Sample_T6_77	119.967	1040898	1149054	1145297	1041758	4377007	0.901095	2079	1	0	0	0	0	0	1	1.09893e-10	0	0	0
Sample_T7_77	128.99	1040906	1149048	1145305	1041763	4377022	0.901098	2079	0	0	0	0	0	0	0	0	0	0	0
Sample_T8_77	134.868	1040877	1149031	1145293	1041752	4376953	0.901084	2079	0	0	0	0	1	0	1	1.09894e-10	0	0	0
Sample_T9_77	112.586	1040891	1149051	1145297	1041760	4376999	0.901093	2079	0	0	0	0	0	1	1	1.09893e-10	0	0	0
Sample_T10_77	107.037	1040761	1148886	1145161	1041616	4376424	0.900975	2079	2	0	0	0	0	0	2	2.19814e-10	0	1	1.09907e-10
Sample_T11_77	88.3897	1040871	1149018	1145269	1041736	4376894	0.901072	2079	1	0	0	1	0	0	2	2.19791e-10	0	0	0
Sample_T12_77	89.0891	1040877	1149034	1145283	1041755	4376949	0.901083	2079	0	0	0	0	0	0	0	0	0	0	0
Sample_T13_77	122.772	1040912	1149064	1145318	1041777	4377071	0.901108	2079	1	0	0	0	0	0	1	1.09891e-10	0	0	0
Sample_T14_77	114.183	1040877	1149026	1145282	1041746	4376931	0.901079	2079	0	0	0	0	0	0	0	0	0	0	0
Sample_T15_77	76.5666	1040854	1149036	1145276	1041739	4376905	0.901074	2079	2	0	0	0	0	0	2	2.1979e-10	0	0	0
Sample_T16_77	108.176	1040869	1149032	1145273	1041748	4376922	0.901077	2079	0	0	0	1	1	0	2	2.19789e-10	0	0	0
Sample_T17_77	130.946	1040897	1149060	1145302	1041758	4377017	0.901097	2079	0	1	0	0	1	1	3	3.29677e-10	0	0	0
Sample_T18_77	92.0235	1040897	1149057	1145308	1041770	4377032	0.9011	2079	0	0	0	1	0	0	1	1.09892e-10	0	1	1.09892e-10
Sample_T19_77	115.465	1040885	1149047	1145308	1041757	4376997	0.901093	2079	0	0	0	0	1	0	1	1.09893e-10	0	0	0
Sample_T20_77	64.1186	1040836	1148997	1145241	1041714	4376788	0.90105	2079	0	0	1	0	0	0	1	1.09898e-10	0	0	0
Sample_T21_77	123.052	1040875	1149031	1145289	1041757	4376952	0.901084	2079	1	1	0	1	0	0	3	3.29682e-10	0	1	1.09894e-10
Sample_T22_77	116.785	1040900	1149062	1145308	1041768	4377038	0.901101	2079	0	0	0	0	0	0	0	0	0	0	0
Sample_T23_77	91.2232	1040891	1149042	1145302	1041761	4376996	0.901093	2079	1	0	0	1	0	0	2	2.19786e-10	0	0	0
Sample_T25_74	152.181	1040897	1149052	1145307	1041766	4377022	0.901098	1998	0	2	0	0	0	0	2	2.28695e-10	0	1	1.14347e-10
Sample_T26_74	100.196	1040898	1149060	1145305	1041769	4377032	0.9011	1998	0	1	0	0	0	0	1	1.14347e-10	0	0	0
Sample_T27_74	163.389	1040898	1149058	1145316	1041769	4377041	0.901102	1998	0	1	0	2	0	0	3	3.4304e-10	0	0	0
Sample_T28_74	109.413	1040898	1149060	1145311	1041768	4377037	0.901101	1998	0	0	0	0	0	0	0	0	0	0	0
Sample_T29_74	159.156	1040899	1149062	1145305	1041768	4377034	0.9011	1998	0	0	0	0	0	0	0	0	1	0	1.14347e-10
Sample_T30_74	201.235	1040876	1149052	1145298	1041762	4376988	0.901091	1998	1	0	0	0	0	0	1	1.14348e-10	0	0	0
Sample_T31_73	204.165	1040896	1149060	1145315	1041765	4377036	0.901101	1971	0	0	0	0	0	0	0	0	0	0	0
Sample_T33_74	187.518	1040900	1149056	1145318	1041769	4377043	0.901102	1998	1	1	0	0	0	0	2	2.28693e-10	0	0	0
Sample_T34_74	105.815	1040899	1149052	1145312	1041767	4377030	0.9011	1998	0	0	0	0	1	0	1	1.14347e-10	0	0	0
Sample_T35_74	127.132	1040898	1149060	1145308	1041763	4377029	0.901099	1998	1	0	0	0	0	0	1	1.14347e-10	0	0	0
Sample_T36_74	66.1139	1040854	1149003	1145259	1041735	4376851	0.901063	1998	0	0	0	0	0	0	0	0	0	0	0
Sample_T37_74	134.997	1040897	1149061	1145308	1041765	4377031	0.9011	1998	1	0	0	0	1	0	2	2.28694e-10	0	0	0
Sample_T38_74	94.0181	1040884	1149050	1145302	1041761	4376997	0.901093	1998	0	0	0	0	0	0	0	0	0	1	1.14348e-10
Sample_T39_74	204.654	1040894	1149058	1145308	1041765	4377025	0.901099	1998	1	2	0	0	0	0	3	3.43042e-10	1	0	1.14347e-10
Sample_T40_74	204.035	1040901	1149059	1145310	1041768	4377038	0.901101	1998	0	0	0	0	1	0	1	1.14347e-10	0	1	1.14347e-10
Sample_T41_74	42.3809	1040783	1148949	1145190	1041667	4376589	0.901009	1998	1	0	0	0	0	0	1	1.14359e-10	0	0	0
Sample_T42_74	74.1134	1040887	1149053	1145301	1041758	4376999	0.901093	1998	1	0	0	0	0	0	1	1.14348e-10	0	1	1.14348e-10
Sample_T43_74	61.6595	1040867	1149026	1145273	1041745	4376911	0.901075	1998	2	0	0	0	0	0	2	2.287e-10	0	0	0
Sample_T44_74	44.5098	1040771	1148938	1145193	1041659	4376561	0.901003	1998	1	0	0	0	0	1	2	2.28719e-10	0	0	0
Sample_T45_74	61.8304	1040802	1148968	1145219	1041682	4376671	0.901026	1998	3	0	1	0	0	0	4	4.57426e-10	0	0	0
Sample_T46_74	50.0083	1040828	1148979	1145246	1041701	4376754	0.901043	1998	0	0	0	1	0	0	1	1.14354e-10	0	0	0
Sample_T47_73	44.2772	1040787	1148895	1145166	1041630	4376478	0.900986	1971	1	1	0	0	0	0	2	2.31856e-10	0	0	0
Sample_T48_74	108.584	1040897	1149058	1145305	1041770	4377030	0.9011	1998	0	0	0	0	0	0	0	0	0	0	0

## Sheet: S3
Supplemental Table S3. Mutation statistics of Salmonella enterica subsp. enterica serovar Bareilly 9115 MA lines
Lines	Coverage	A	C	G	T	Total sites	Analyzed sites/Genome size	Generation	G:C>A:T	A:T>G:C	A:T>T:A	G:C>T:A	A:T>C:G	G:C>C:G	Total BPS	Mutation rate	Insertion	Deletion	Indel rate
Sample_h1	137.156	1060578	1170816	1169276	1061667	4462337	0.918662	2028	0	0	0	0	0	1	1	1.10502e-10	0	0	0
Sample_h2	95.1899	1060576	1170816	1169273	1061662	4462327	0.91866	2028	0	0	0	0	0	0	0	0	0	0	0
Sample_h3	60.2357	1060578	1170813	1169274	1061661	4462326	0.918659	2028	0	0	0	0	0	0	0	0	0	0	0
Sample_Sal_H4	70.2361	1060548	1170793	1169259	1061651	4462251	0.918644	2028	0	0	0	2	0	0	2	2.21008e-10	0	0	0
Sample_h5	224.734	1060578	1170816	1169276	1061667	4462337	0.918662	2028	1	0	0	0	1	0	2	2.21004e-10	0	0	0
Sample_h6	56.5692	1060560	1170802	1169266	1061651	4462279	0.91865	2028	0	0	0	1	0	0	1	1.10503e-10	0	0	0
Sample_h7	75.4655	1060574	1170810	1169264	1061654	4462302	0.918655	2028	0	1	0	0	0	0	1	1.10503e-10	0	1	1.10503e-10
Sample_h8	66.8914	1060574	1170815	1169273	1061663	4462325	0.918659	2028	0	0	0	0	0	0	0	0	0	0	0
Sample_h9	46.4566	1060541	1170787	1169230	1061627	4462185	0.91863	2028	0	0	0	0	0	0	0	0	1	0	1.10506e-10
Sample_h10	42.4158	1060545	1170791	1169250	1061637	4462223	0.918638	2028	0	1	0	0	0	0	1	1.10505e-10	0	0	0
Sample_h11	47.1817	1060558	1170787	1169232	1061641	4462218	0.918637	2028	0	0	0	1	0	0	1	1.10505e-10	0	1	1.10505e-10
Sample_Sal_H12	33.2177	1060413	1170617	1169055	1061503	4461588	0.918508	2028	1	1	0	2	0	0	4	4.42082e-10	1	0	1.1052e-10
Sample_h13	69.6022	1060568	1170805	1169268	1061663	4462304	0.918655	2028	2	0	0	0	0	0	2	2.21005e-10	0	1	1.10503e-10
Sample_h14	49.5859	1060541	1170779	1169240	1061628	4462188	0.918631	2028	1	0	0	0	1	0	2	2.21011e-10	0	1	1.10506e-10
Sample_h16	64.3476	1060556	1170799	1169252	1061649	4462256	0.918645	2028	3	0	0	0	0	0	3	3.31512e-10	0	0	0
Sample_h17	65.64	1060568	1170803	1169261	1061649	4462281	0.91865	2028	0	0	0	1	0	0	1	1.10503e-10	0	0	0
Sample_h18	70.0158	1060577	1170815	1169269	1061664	4462325	0.918659	2028	0	0	0	0	0	0	0	0	0	0	0
Sample_h20	54.521	1060553	1170795	1169254	1061640	4462242	0.918642	2028	1	1	0	1	0	0	3	3.31513e-10	0	0	0
Sample_h21	81.787	1060578	1170815	1169277	1061662	4462332	0.918661	2028	0	0	0	0	0	0	0	0	0	0	0
Sample_h22	80.2199	1060575	1170816	1169274	1061668	4462333	0.918661	2028	0	0	0	0	0	0	0	0	0	0	0
Sample_h23	73.3634	1060574	1170815	1169274	1061664	4462327	0.91866	2028	0	0	0	0	0	0	0	0	0	0	0
Sample_h24	61.4076	1060555	1170799	1169258	1061643	4462255	0.918645	2028	0	0	0	0	1	0	1	1.10504e-10	0	0	0
Sample_H26_76	67.6325	1060564	1170805	1169259	1061657	4462285	0.918651	2052	1	0	0	0	0	1	2	2.18421e-10	1	0	1.09211e-10
Sample_H27_76	76.8459	1060581	1170816	1169276	1061666	4462339	0.918662	2052	0	0	1	0	1	0	2	2.18419e-10	0	0	0
Sample_H28_76	125.008	1060579	1170816	1169275	1061666	4462336	0.918662	2052	1	0	0	1	0	0	2	2.18419e-10	0	0	0
Sample_H29_76	46.7373	1060508	1170730	1169182	1061610	4462030	0.918599	2052	0	0	0	1	0	0	1	1.09217e-10	0	0	0
Sample_H30_76	98.3814	1060573	1170815	1169276	1061664	4462328	0.91866	2052	1	0	0	0	0	0	1	1.0921e-10	0	0	0
Sample_H31_74	98.4553	1060570	1170817	1169273	1061651	4462311	0.918656	1998	1	0	1	0	0	1	3	3.36485e-10	0	0	0
Sample_H32_73	119.588	1060578	1170812	1169269	1061667	4462326	0.918659	1971	1	0	0	1	0	0	2	2.27396e-10	0	1	1.13698e-10
Sample_H33_76	161.844	1060578	1170816	1169276	1061667	4462337	0.918662	2052	0	0	1	0	0	0	1	1.09209e-10	0	0	0
Sample_H34_76	172.277	1060579	1170819	1169280	1061671	4462349	0.918664	2052	0	0	0	0	0	0	0	0	0	0	0
Sample_H35_76	110.803	1060576	1170809	1169270	1061664	4462319	0.918658	2052	0	0	0	0	0	0	0	0	0	0	0
Sample_H36_76	66.466	1060536	1170772	1169243	1061628	4462179	0.918629	2052	0	0	0	0	0	0	0	0	0	0	0
Sample_H37_76	108.895	1060557	1170804	1169265	1061657	4462283	0.918651	2052	0	0	0	0	0	0	0	0	0	1	1.09211e-10
Sample_H38_76	137.303	1060578	1170815	1169276	1061667	4462336	0.918662	2052	2	0	0	0	0	0	2	2.18419e-10	0	0	0
Sample_H39_76	54.9859	1060564	1170795	1169247	1061653	4462259	0.918646	2052	0	0	0	0	0	0	0	0	0	0	0
Sample_H40_76	89.7791	1060578	1170817	1169277	1061664	4462336	0.918662	2052	0	0	0	0	0	0	0	0	0	0	0
Sample_H41_76	30.6986	1060335	1170610	1169066	1061465	4461476	0.918484	2052	0	0	0	1	0	0	1	1.09231e-10	0	0	0
Sample_H42_76	58.666	1060563	1170802	1169267	1061662	4462294	0.918653	2052	1	0	0	0	0	0	1	1.09211e-10	0	0	0
Sample_H43_76	71.2149	1060567	1170809	1169261	1061658	4462295	0.918653	2052	0	0	1	0	0	0	1	1.0921e-10	0	0	0
Sample_H44_76	125.814	1060577	1170810	1169272	1061664	4462323	0.918659	2052	0	0	0	0	0	0	0	0	0	1	1.0921e-10
Sample_H45_76	83.4678	1060573	1170815	1169274	1061669	4462331	0.918661	2052	0	0	0	1	1	0	2	2.18419e-10	0	1	1.0921e-10
Sample_H46_76	51.5036	1060561	1170795	1169255	1061645	4462256	0.918645	2052	1	0	0	0	1	0	2	2.18423e-10	0	0	0
Sample_H47_76	38.4896	1060437	1170654	1169103	1061538	4461732	0.918537	2052	0	0	1	1	0	0	2	2.18449e-10	0	0	0
Sample_H48_76	92.2919	1060575	1170820	1169280	1061671	4462346	0.918664	2052	0	0	0	0	0	0	0	0	0	0	0

## Sheet: S4
Supplemental Table S4. Mutation statistics of Salmonella enterica subsp. enterica serovar Dublin 2469 MA lines
Lines	Coverage	A	C	G	T	Total sites	Analyzed sites/Genome size	Generation	G:C>A:T	A:T>G:C	A:T>T:A	G:C>T:A	A:T>C:G	G:C>C:G	Total BPS	Mutation rate	Insertion	Deletion	Indel rate
Sample_Q1_77	106.382	1057210	1168334	1167704	1056901	4450149	0.916153	2079	1	1	0	0	0	0	2	2.16173e-10	0	0	0
Sample_Q2_77	122.532	1057215	1168338	1167702	1056906	4450161	0.916155	2079	0	0	0	1	0	0	1	1.08086e-10	0	0	0
Sample_Q3_77	107.032	1057213	1168335	1167700	1056900	4450148	0.916152	2079	0	0	1	1	0	0	2	2.16173e-10	0	0	0
Sample_Q4_77	77.8254	1057214	1168334	1167698	1056896	4450142	0.916151	2079	1	0	0	0	0	0	1	1.08087e-10	0	0	0
Sample_Q5_77	58.9381	1057190	1168305	1167660	1056876	4450031	0.916128	2079	0	0	0	0	0	0	0	0	1	0	1.08089e-10
Sample_Q6_77	106.752	1057211	1168339	1167704	1056900	4450154	0.916154	2079	0	0	1	0	0	0	1	1.08086e-10	1	0	1.08086e-10
Sample_Q7_77	106.834	1057212	1168339	1167701	1056903	4450155	0.916154	2079	1	0	0	0	0	0	1	1.08086e-10	0	0	0
Sample_Q8_77	85.8676	1057211	1168334	1167697	1056897	4450139	0.916151	2079	1	0	0	0	1	0	2	2.16173e-10	0	0	0
Sample_Q10_77	111.321	1057215	1168343	1167707	1056904	4450169	0.916157	2079	1	0	1	0	0	0	2	2.16172e-10	0	0	0
Sample_Q11_77	123.049	1057208	1168338	1167699	1056900	4450145	0.916152	2079	1	0	0	0	0	0	1	1.08086e-10	0	0	0
Sample_Q12_77	108.314	1057212	1168337	1167705	1056904	4450158	0.916154	2079	0	0	1	1	0	0	2	2.16172e-10	0	0	0
Sample_Q13_77	77.0877	1057194	1168304	1167678	1056884	4450060	0.916134	2079	1	0	0	1	0	0	2	2.16177e-10	0	0	0
Sample_Q14_77	124.212	1057214	1168338	1167704	1056902	4450158	0.916154	2079	0	0	0	0	0	0	0	0	0	0	0
Sample_Q15_77	82.7402	1057209	1168330	1167697	1056901	4450137	0.91615	2079	0	0	0	0	0	0	0	0	0	0	0
Sample_Q16_77	83.4601	1057210	1168332	1167701	1056902	4450145	0.916152	2079	0	0	0	0	0	0	0	0	0	0	0
Sample_Q17_77	86.471	1057141	1168270	1167635	1056836	4449882	0.916098	2079	1	0	2	0	1	0	4	4.32371e-10	0	0	0
Sample_Q18_77	77.2622	1056919	1168000	1167429	1056573	4448921	0.9159	2079	0	0	0	0	0	0	0	0	0	0	0
Sample_Q20_77	60.2863	1057143	1168237	1167630	1056840	4449850	0.916091	2079	2	0	0	0	0	0	2	2.16187e-10	0	1	1.08094e-10
Sample_Q21_77	111.626	1057184	1168299	1167669	1056866	4450018	0.916126	2079	1	0	0	0	0	0	1	1.0809e-10	0	0	0
Sample_Q22_77	79.9887	1057144	1168235	1167620	1056848	4449847	0.91609	2079	0	0	0	0	0	0	0	0	0	0	0
Sample_Q23_77	91.8549	1057165	1168292	1167647	1056864	4449968	0.916115	2079	1	0	0	0	1	0	2	2.16182e-10	0	1	1.08091e-10
Sample_Q24_77	85.476	1057191	1168322	1167680	1056887	4450080	0.916138	2079	0	0	0	0	0	0	0	0	0	0	0
Sample_Q26_74	117.984	1057190	1168307	1167686	1056874	4450057	0.916134	1998	0	0	0	0	1	0	1	1.12471e-10	0	0	0
Sample_Q27_74	63.5102	1057183	1168312	1167675	1056882	4450052	0.916133	1998	1	0	0	0	0	0	1	1.12471e-10	0	0	0
Sample_Q28_74	43.3494	1057140	1168273	1167641	1056854	4449908	0.916103	1998	0	0	0	1	0	0	1	1.12474e-10	0	0	0
Sample_Q29_74	106.649	1057206	1168331	1167692	1056894	4450123	0.916147	1998	1	0	0	0	0	0	1	1.12469e-10	0	0	0
Sample_Q30_74	82.0737	1057211	1168328	1167697	1056892	4450128	0.916148	1998	0	0	0	1	0	0	1	1.12469e-10	0	1	1.12469e-10
Sample_Q31_74	66.1475	1057176	1168289	1167661	1056890	4450016	0.916125	1998	2	0	0	0	0	0	2	2.24943e-10	0	0	0
Sample_Q32_74	36.6439	1057066	1168184	1167568	1056771	4449589	0.916037	1998	1	0	0	0	0	0	1	1.12482e-10	0	1	1.12482e-10
Sample_Q33_74	39.3397	1057112	1168250	1167622	1056794	4449778	0.916076	1998	1	0	0	0	0	0	1	1.12478e-10	0	0	0
Sample_Q34_74	60.0467	1057192	1168324	1167677	1056886	4450079	0.916138	1998	2	0	0	0	0	0	2	2.2494e-10	0	0	0
Sample_Q35_74	68.7811	1057213	1168336	1167697	1056900	4450146	0.916152	1998	1	0	0	0	0	0	1	1.12468e-10	0	0	0
Sample_Q36_73	40.3947	1057114	1168234	1167613	1056824	4449785	0.916078	1971	0	0	0	0	0	1	1	1.14018e-10	0	0	0
Sample_Q37_74	63.3906	1057187	1168317	1167689	1056889	4450082	0.916139	1998	1	0	0	0	0	0	1	1.1247e-10	0	0	0
Sample_Q38_74	103.688	1057211	1168339	1167702	1056902	4450154	0.916154	1998	0	0	0	0	0	0	0	0	0	0	0
Sample_Q39_74	51.5115	1057006	1168101	1167483	1056679	4449269	0.915971	1998	2	0	0	0	0	0	2	2.24981e-10	0	0	0
Sample_Q40_74	145.807	1057220	1168343	1167714	1056908	4450185	0.91616	1998	0	0	0	0	0	0	0	0	0	0	0
Sample_Q41_74	86.1183	1057214	1168336	1167696	1056900	4450146	0.916152	1998	1	0	0	0	0	0	1	1.12468e-10	0	0	0
Sample_Q42_74	100.975	1057210	1168337	1167702	1056900	4450149	0.916153	1998	0	0	0	0	0	0	0	0	0	0	0
Sample_Q45_74	121.945	1057213	1168342	1167708	1056899	4450162	0.916155	1998	1	0	0	0	0	0	1	1.12468e-10	0	0	0
Sample_Q46_74	66.5293	1057072	1168176	1167543	1056765	4449556	0.916031	1998	0	0	0	0	0	0	0	0	0	0	0
Sample_Q48_74	144.386	1057211	1168335	1167698	1056899	4450143	0.916151	1998	0	2	1	0	0	0	3	3.37405e-10	0	0	0

## Sheet: S5
Supplemental Table S5. Mutation statistics of Salmonella enterica subsp. enterica serovar Enteritidis LJH608 MA lines
Lines	Coverage	A	C	G	T	Total sites	Analyzed sites/Genome size	Generation	G:C>A:T	A:T>G:C	A:T>T:A	G:C>T:A	A:T>C:G	G:C>C:G	Total BPS	Mutation rate	Insertion	Deletion	Indel rate
Sample_i1	71.2885	1045552	1153580	1151742	1046127	4397001	0.905211	1950	2	0	0	0	0	0	2	2.33259e-10	0	0	0
Sample_i2	83.7793	1045552	1153582	1151745	1046137	4397016	0.905214	1950	2	1	0	0	0	0	3	3.49888e-10	0	0	0
Sample_i3	79.9538	1045552	1153588	1151749	1046137	4397026	0.905216	1950	0	0	0	0	0	0	0	0	0	0	0
Sample_i4	63.7209	1045544	1153572	1151736	1046123	4396975	0.905206	1950	0	0	0	0	0	0	0	0	0	0	0
Sample_i6	73.7024	1045554	1153583	1151748	1046128	4397013	0.905213	1950	0	1	0	0	0	0	1	1.16629e-10	0	0	0
Sample_i8	82.9602	1045552	1153582	1151748	1046135	4397017	0.905214	1950	0	0	1	0	0	0	1	1.16629e-10	0	0	0
Sample_Sal_I9	53.4952	1045543	1153575	1151742	1046127	4396987	0.905208	1950	0	1	0	0	0	0	1	1.1663e-10	0	0	0
Sample_i10	68.7521	1045532	1153560	1151726	1046119	4396937	0.905198	1950	0	0	0	0	0	0	0	0	0	0	0
Sample_i11	61.4346	1045547	1153571	1151738	1046130	4396986	0.905208	1950	0	0	0	1	0	0	1	1.1663e-10	0	0	0
Sample_Sal_I12	43.1637	1045463	1153469	1151650	1046064	4396646	0.905138	1950	0	0	0	0	0	0	0	0	0	0	0
Sample_i13	75.7238	1045552	1153575	1151742	1046138	4397007	0.905212	1950	0	1	0	0	0	0	1	1.16629e-10	0	1	1.16629e-10
Sample_i14	120.517	1045554	1153586	1151752	1046138	4397030	0.905217	1950	0	0	0	0	0	0	0	0	0	0	0
Sample_i15	68.9221	1045543	1153553	1151733	1046126	4396955	0.905202	1950	2	0	0	0	0	0	2	2.33262e-10	0	0	0
Sample_i16	103.177	1045555	1153586	1151751	1046139	4397031	0.905217	1950	2	0	0	0	2	0	4	4.66515e-10	0	0	0
Sample_i17	46.7169	1045534	1153551	1151711	1046112	4396908	0.905192	1950	0	0	0	1	0	0	1	1.16632e-10	0	0	0
Sample_i18	64.0807	1045548	1153580	1151747	1046133	4397008	0.905212	1950	0	0	0	0	0	0	0	0	0	0	0
Sample_i19	30.7785	1045439	1153448	1151617	1045992	4396496	0.905107	1950	2	1	0	0	0	0	3	3.49929e-10	0	0	0
Sample_i20	27.6233	1045338	1153326	1151469	1045916	4396049	0.905015	1950	1	0	0	0	0	0	1	1.16655e-10	0	0	0
Sample_i21	64.4206	1045540	1153579	1151740	1046126	4396985	0.905208	1950	2	0	0	0	0	0	2	2.3326e-10	0	0	0
Sample_i22	60.5975	1045542	1153559	1151725	1046116	4396942	0.905199	1950	1	0	0	0	0	0	1	1.16631e-10	0	0	0
Sample_i23	83.0241	1045552	1153586	1151741	1046132	4397011	0.905213	1950	0	0	1	0	0	0	1	1.16629e-10	0	1	1.16629e-10
Sample_i24	106.227	1045556	1153588	1151744	1046134	4397022	0.905215	1950	1	0	0	0	0	0	1	1.16629e-10	0	0	0
Sample_I25_76	50.2462	1045515	1153549	1151722	1046097	4396883	0.905187	1976	0	0	0	1	0	0	1	1.15098e-10	0	0	0
Sample_I26_76	75.7004	1045549	1153576	1151739	1046133	4396997	0.90521	1976	0	0	0	2	0	0	2	2.3019e-10	0	0	0
Sample_I27_76	115.698	1045554	1153583	1151748	1046137	4397022	0.905215	1976	0	1	0	0	0	0	1	1.15094e-10	0	0	0
Sample_I28_76	54.3048	1045541	1153563	1151726	1046125	4396955	0.905202	1976	0	0	0	0	0	0	0	0	0	0	0
Sample_I29_76	143.751	1045553	1153585	1151749	1046137	4397024	0.905216	1976	3	0	0	1	0	0	4	4.60378e-10	0	0	0
Sample_I30_76	63.8235	1045553	1153584	1151746	1046132	4397015	0.905214	1976	1	1	0	0	0	0	2	2.30189e-10	0	0	0
Sample_I31_75	120.258	1045555	1153588	1151750	1046137	4397030	0.905217	1950	0	0	0	0	1	0	1	1.16629e-10	0	0	0
Sample_I32_75	73.2	1045554	1153577	1151745	1046134	4397010	0.905213	1950	1	0	0	0	0	0	1	1.16629e-10	0	0	0
Sample_I33_76	78.3246	1045549	1153581	1151749	1046134	4397013	0.905213	1976	1	0	0	0	0	0	1	1.15095e-10	0	0	0
Sample_I34_76	95.2799	1045560	1153590	1151750	1046140	4397040	0.905219	1976	0	0	1	0	0	0	1	1.15094e-10	0	0	0
Sample_I35_76	101.418	1045475	1153531	1151688	1046075	4396769	0.905163	1976	0	0	1	0	0	0	1	1.15101e-10	0	0	0
Sample_I36_76	71.4078	1045536	1153574	1151743	1046125	4396978	0.905206	1976	0	0	0	0	0	0	0	0	0	0	0
Sample_I37_76	162.506	1045554	1153585	1151751	1046138	4397028	0.905217	1976	0	0	1	0	0	0	1	1.15094e-10	0	0	0
Sample_I38_76	155.14	1045555	1153588	1151751	1046137	4397031	0.905217	1976	1	0	0	0	0	0	1	1.15094e-10	0	0	0
Sample_I39_76	43.9214	1045470	1153494	1151651	1046055	4396670	0.905143	1976	2	0	0	0	0	0	2	2.30207e-10	0	0	0
Sample_I42_76	53.957	1045513	1153554	1151717	1046108	4396892	0.905189	1976	0	0	0	0	0	0	0	0	0	0	0
Sample_I44_76	40.0574	1045456	1153482	1151653	1046041	4396632	0.905135	1976	0	1	0	0	0	0	1	1.15105e-10	0	0	0
Sample_I45_76	33.3563	1045468	1153499	1151656	1046064	4396687	0.905146	1976	1	0	0	0	0	0	1	1.15103e-10	0	0	0
Sample_I46_76	79.955	1045549	1153589	1151752	1046137	4397027	0.905216	1976	0	0	0	0	0	0	0	0	0	0	0
Sample_I47_75	79.733	1045552	1153583	1151749	1046138	4397022	0.905215	1950	0	0	0	0	0	0	0	0	0	0	0
Sample_I48_75	48.6791	1045534	1153559	1151716	1046119	4396928	0.905196	1950	0	0	0	0	0	0	0	0	0	0	0

## Sheet: S6
Supplemental Table S6. Mutation statistics of Salmonella enterica subsp. enterica serovar Newport C487-69 MA lines
Lines	Coverage	A	C	G	T	Total sites	Analyzed sites/Genome size	Generation	G:C>A:T	A:T>G:C	A:T>T:A	G:C>T:A	A:T>C:G	G:C>C:G	Total BPS	Mutation rate	Insertion	Deletion	Indel rate
Sample_P1_77	127.884	1067991	1178043	1176500	1069463	4491997	0.924768	2156	0	0	0	1	0	0	1	1.03255e-10	0	0	0
Sample_P2_77	135.392	1067992	1178046	1176499	1069462	4491999	0.924768	2156	0	0	1	0	0	0	1	1.03255e-10	0	0	0
Sample_P3_77	96.6839	1067990	1178046	1176497	1069464	4491997	0.924768	2156	0	0	0	0	0	0	0	0	0	0	0
Sample_P4_77	115.044	1067992	1178043	1176499	1069466	4492000	0.924768	2156	0	0	0	0	0	0	0	0	0	0	0
Sample_P5_77	61.1929	1067963	1178015	1176456	1069442	4491876	0.924743	2156	1	0	0	0	0	0	1	1.03258e-10	0	0	0
Sample_P6_77	119.798	1067993	1178047	1176499	1069465	4492004	0.924769	2156	0	0	0	1	0	0	1	1.03255e-10	0	0	0
Sample_P7_77	110.451	1067988	1178034	1176490	1069463	4491975	0.924763	2156	1	0	1	0	0	0	2	2.06511e-10	0	0	0
Sample_P8_77	121.14	1067994	1178047	1176498	1069467	4492006	0.92477	2156	3	1	0	0	1	0	5	5.16275e-10	0	0	0
Sample_P9_77	101.436	1067994	1178045	1176501	1069465	4492005	0.92477	2156	0	0	0	0	0	0	0	0	0	0	0
Sample_P10_77	81.6455	1067959	1178006	1176451	1069430	4491846	0.924737	2156	0	0	0	2	0	0	2	2.06517e-10	0	0	0
Sample_P11_77	85.7018	1067990	1178039	1176501	1069458	4491988	0.924766	2156	1	0	0	0	0	0	1	1.03255e-10	0	0	0
Sample_P12_77	87.7632	1067992	1178042	1176493	1069462	4491989	0.924766	2156	1	0	0	0	1	0	2	2.06511e-10	0	0	0
Sample_P13_77	68.1919	1067975	1178028	1176477	1069449	4491929	0.924754	2156	2	0	0	0	0	0	2	2.06513e-10	0	0	0
Sample_P14_77	123.902	1067995	1178048	1176502	1069473	4492018	0.924772	2156	0	0	0	1	1	0	2	2.06509e-10	0	0	0
Sample_P15_77	94.8726	1067991	1178047	1176500	1069467	4492005	0.92477	2156	2	0	0	1	0	0	3	3.09765e-10	0	0	0
Sample_P16_77	132.508	1067992	1178047	1176501	1069467	4492007	0.92477	2156	0	0	1	0	0	0	1	1.03255e-10	0	0	0
Sample_P18_77	71.4964	1067951	1178021	1176470	1069443	4491885	0.924745	2156	4	0	0	0	0	0	4	4.13031e-10	0	0	0
Sample_P19_77	81.5543	1067970	1178032	1176473	1069445	4491920	0.924752	2156	2	0	0	1	0	0	3	3.09771e-10	0	0	0
Sample_P20_77	95.8129	1067980	1178018	1176484	1069445	4491927	0.924753	2156	0	0	0	0	0	0	0	0	0	0	0
Sample_P21_77	41.644	1067867	1177906	1176355	1069367	4491495	0.924665	2156	0	0	0	1	0	0	1	1.03267e-10	0	0	0
Sample_P22_77	26.6378	1067563	1177562	1175994	1069034	4490153	0.924388	2156	0	0	0	0	0	0	0	0	0	0	0
Sample_P23_77	106.51	1067993	1178043	1176497	1069464	4491997	0.924768	2156	0	0	0	0	0	0	0	0	0	0	0
Sample_P24_77	79.5291	1067980	1178041	1176488	1069456	4491965	0.924761	2156	1	0	0	0	0	0	1	1.03256e-10	0	1	1.03256e-10
Sample_P25_74	28.6852	1067763	1177850	1176279	1069255	4491147	0.924593	2072	0	0	0	0	0	0	0	0	0	1	1.07462e-10
Sample_P26_73	112.487	1067991	1178048	1176501	1069466	4492006	0.92477	2044	0	0	0	0	1	0	1	1.08913e-10	0	0	0
Sample_P27_73	193.039	1067983	1178040	1176495	1069456	4491974	0.924763	2044	0	0	0	0	0	0	0	0	0	0	0
Sample_P28_74A	73.8534	1067969	1178030	1176480	1069444	4491923	0.924753	2072	0	0	0	0	0	0	0	0	0	0	0
Sample_P29_74	80.181	1067992	1178045	1176495	1069461	4491993	0.924767	2072	0	0	0	0	1	1	2	2.14883e-10	0	0	0
Sample_P30_74	79.7331	1067990	1178050	1176505	1069473	4492018	0.924772	2072	1	0	0	0	0	0	1	1.07441e-10	0	0	0
Sample_P31_74	76.4153	1067913	1177955	1176410	1069377	4491655	0.924697	2072	0	0	0	1	0	0	1	1.07449e-10	0	0	0
Sample_P32_74	106.936	1067988	1178044	1176495	1069464	4491991	0.924767	2072	0	0	0	0	0	0	0	0	0	0	0
Sample_P33_74	165.294	1067997	1178044	1176504	1069470	4492015	0.924772	2072	0	0	0	0	0	0	0	0	0	0	0
Sample_P34_74	41.7156	1067957	1177998	1176463	1069414	4491832	0.924734	2072	0	0	0	0	0	0	0	0	1	0	1.07445e-10
Sample_P36_74	30.7854	1067707	1177775	1176182	1069254	4490918	0.924546	2072	0	0	0	0	0	0	0	0	0	0	0
Sample_P38_74	184.417	1067994	1178048	1176500	1069469	4492011	0.924771	2072	2	1	0	0	0	0	3	3.22323e-10	0	0	0
Sample_P39_74A	98.813	1067972	1178026	1176482	1069451	4491931	0.924754	2072	0	0	0	0	0	0	0	0	0	0	0
Sample_P40_74	212.45	1067964	1178003	1176454	1069437	4491858	0.924739	2072	0	1	0	2	0	0	3	3.22334e-10	0	0	0
Sample_P44_74	32.7452	1067859	1177909	1176347	1069342	4491457	0.924657	2072	1	0	0	1	0	0	2	2.14908e-10	0	0	0
Sample_P45_74	64.9768	1067977	1178036	1176487	1069455	4491955	0.924759	2072	2	0	0	1	0	0	3	3.22327e-10	0	1	1.07442e-10
Sample_P47_73A	86.1373	1067961	1178016	1176457	1069428	4491862	0.92474	2044	0	0	1	0	0	0	1	1.08916e-10	0	0	0

## Sheet: S7
Supplemental Table S7. Mutation statistics of Salmonella enterica subsp. enterica serovar Paratyphi A 9150 MA lines
Lines	Coverage	A	C	G	T	Total sites	Analyzed sites/Genome size	Generation	G:C>A:T	A:T>G:C	A:T>T:A	G:C>T:A	A:T>C:G	G:C>C:G	Total BPS	Mutation rate	Insertion	Deletion	Indel rate
Sample_j2	56.3569	1000879	1111170	1108910	1001443	4222402	0.869266	2106	0	0	1	0	0	0	1	1.12456e-10	0	0	0
Sample_j3	82.9435	1000917	1111202	1108947	1001468	4222534	0.869293	2106	0	0	0	0	0	0	0	0	0	0	0
Sample_j4	37.7991	1000720	1110997	1108746	1001315	4221778	0.869138	2106	1	0	0	0	0	0	1	1.12472e-10	0	0	0
Sample_j5	65.5835	1000914	1111201	1108939	1001461	4222515	0.86929	2106	0	0	0	0	0	0	0	0	0	0	0
Sample_j6	99.4565	1000922	1111210	1108955	1001469	4222556	0.869298	2106	0	0	0	0	0	0	0	0	0	0	0
Sample_j7	80.9244	1000903	1111190	1108930	1001446	4222469	0.86928	2106	0	0	0	2	0	1	3	3.37362e-10	0	0	0
Sample_j8	107.546	996675	1106430	1104669	996971	4204745	0.865631	2106	0	0	0	0	0	0	0	0	0	0	0
Sample_j10	29.6597	1000647	1110925	1108646	1001248	4221466	0.869074	2106	0	0	1	0	0	0	1	1.12481e-10	0	0	0
Sample_j11	65.0423	1000914	1111198	1108945	1001457	4222514	0.869289	2106	0	0	0	0	0	0	0	0	0	0	0
Sample_j12	28.7611	1000532	1110860	1108615	1001104	4221111	0.869001	2106	1	0	0	1	0	0	2	2.2498e-10	0	0	0
Sample_j13	74.5221	1000904	1111201	1108945	1001461	4222511	0.869289	2106	0	0	0	0	0	0	0	0	0	0	0
Sample_j14	56.8005	1000879	1111170	1108921	1001441	4222411	0.869268	2106	1	0	0	1	0	0	2	2.24911e-10	0	0	0
Sample_j15	84.7229	1000913	1111204	1108944	1001463	4222524	0.869291	2106	0	0	0	0	0	0	0	0	0	0	0
Sample_j16	63.3468	1000839	1111080	1108847	1001412	4222178	0.86922	2106	0	2	0	0	0	0	2	2.24924e-10	0	0	0
Sample_j18	65.8256	999976	1110351	1108146	1000516	4218989	0.868564	2106	0	0	0	0	0	0	0	0	0	1	1.12547e-10
Sample_j19	79.5717	1000931	1111234	1108968	1001499	4222632	0.869314	2106	0	0	0	0	0	0	0	0	0	0	0
Sample_j20	76.8138	1000909	1111208	1108946	1001462	4222525	0.869292	2106	0	0	0	0	0	0	0	0	0	0	0
Sample_j22	79.6963	1000963	1111238	1108980	1001500	4222681	0.869324	2106	0	0	1	0	0	0	1	1.12448e-10	0	0	0
Sample_j23	110.579	1000963	1111257	1108991	1001512	4222723	0.869332	2106	0	1	0	0	0	0	1	1.12447e-10	0	0	0
Sample_j24	98.2818	1000940	1111240	1108958	1001504	4222642	0.869316	2106	0	0	0	0	0	0	0	0	0	0	0
Sample_J25_76	107.035	999145	1109622	1107454	999738	4215959	0.86794	1976	1	0	0	0	0	0	1	1.20037e-10	0	0	0
Sample_J26_76	114.355	1000930	1111222	1108958	1001477	4222587	0.869304	1976	1	0	0	0	1	0	2	2.39698e-10	0	0	0
Sample_J27_75	177.137	1000938	1111227	1108960	1001491	4222616	0.86931	1950	0	0	0	0	0	0	0	0	0	0	0
Sample_J28_76	112.573	1000925	1111211	1108953	1001474	4222563	0.869299	1976	0	1	0	1	0	0	2	2.39699e-10	0	0	0
Sample_J29_76	125.917	1000932	1111220	1108960	1001472	4222584	0.869304	1976	1	0	0	1	0	0	2	2.39698e-10	0	0	0
Sample_J30_76	164.727	1000941	1111228	1108962	1001486	4222617	0.869311	1976	0	0	0	0	0	0	0	0	0	0	0
Sample_J32_76	84.2454	1000919	1111210	1108951	1001475	4222555	0.869298	1976	0	1	0	1	0	0	2	2.397e-10	0	0	0
Sample_J33_74	66.9528	1000886	1111156	1108905	1001447	4222394	0.869265	1924	0	0	0	0	0	0	0	0	0	0	0
Sample_J34_74	47.1532	1000846	1111130	1108876	1001409	4222261	0.869237	1924	1	1	0	0	0	0	2	2.46195e-10	0	0	0
Sample_J35_74	52.065	1000865	1111161	1108899	1001410	4222335	0.869253	1924	0	0	0	0	0	0	0	0	0	0	0
Sample_J36_74	90.7125	1000811	1111098	1108831	1001377	4222117	0.869208	1924	1	2	0	0	0	0	3	3.69306e-10	0	0	0
Sample_J37_76	53.0447	1000888	1111191	1108924	1001436	4222439	0.869274	1976	0	0	0	1	0	0	1	1.19853e-10	0	0	0
Sample_J38_76	72.0796	1000913	1111208	1108946	1001466	4222533	0.869293	1976	1	0	0	1	0	1	3	3.59552e-10	0	1	1.19851e-10
Sample_J39_76	61.8708	1000901	1111178	1108932	1001448	4222459	0.869278	1976	0	0	0	0	0	0	0	0	0	0	0
Sample_J40_76	69.0237	1000915	1111196	1108943	1001462	4222516	0.86929	1976	1	0	0	0	0	0	1	1.19851e-10	0	0	0
Sample_J41_76	217.325	1000930	1111219	1108959	1001480	4222588	0.869305	1976	1	0	0	0	0	0	1	1.19849e-10	0	0	0
Sample_J42_76	244.067	1000960	1111257	1108982	1001506	4222705	0.869329	1976	1	1	1	1	0	0	4	4.79383e-10	0	0	0
Sample_J43_76	261.216	1000946	1111244	1108976	1001500	4222666	0.869321	1976	0	0	0	0	1	0	1	1.19847e-10	0	0	0
Sample_J44_76	145.821	1000930	1111213	1108960	1001476	4222579	0.869303	1976	0	0	0	0	0	0	0	0	0	0	0
Sample_J45_76	306.909	1000918	1111207	1108956	1001464	4222545	0.869296	1976	0	0	0	0	0	1	1	1.1985e-10	0	0	0
Sample_J46_76	173.786	1000944	1111238	1108964	1001494	4222640	0.869315	1976	1	0	0	0	0	0	1	1.19848e-10	0	0	0
Sample_J47_76	170.218	1000937	1111229	1108977	1001489	4222632	0.869314	1976	1	0	0	1	0	0	2	2.39695e-10	0	0	0
Sample_J48_76	209.231	1000940	1111218	1108965	1001484	4222607	0.869309	1976	2	0	0	0	0	0	2	2.39697e-10	0	1	1.19848e-10

## Sheet: S8
Supplemental Table S8. Mutation statistics of Salmonella enterica subsp. enterica serovar Typhi ST1 MA lines
Lines	Coverage	A	C	G	T	Total sites	Analyzed sites/Genome size	Generation	G:C>A:T	A:T>G:C	A:T>T:A	G:C>T:A	A:T>C:G	G:C>C:G	Total BPS	Mutation rate	Insertion	Deletion	Indel rate
Sample_D_1	34.8925	1004991	1114278	1111982	1005727	4236978	0.872267	2002	0	0	0	0	0	0	0	0	0	0	0
Sample_D_2	41.9265	1004715	1114062	1111794	1005495	4236066	0.872079	2002	1	0	0	1	0	0	2	2.35832e-10	0	0	0
Sample_D_3	128.539	1005151	1114405	1112118	1005875	4237549	0.872385	2002	0	0	0	0	0	0	0	0	0	0	0
Sample_D_4	83.6467	1005140	1114393	1112111	1005874	4237518	0.872378	2002	1	0	0	0	1	0	2	2.35751e-10	0	0	0
Sample_D_5	124.369	1005151	1114405	1112122	1005877	4237555	0.872386	2002	0	0	0	0	1	0	1	1.17875e-10	1	0	1.17875e-10
Sample_D_6	310.738	1005155	1114408	1112125	1005879	4237567	0.872388	2002	0	0	0	0	0	0	0	0	1	0	1.17874e-10
Sample_D_7	185.366	1005151	1114409	1112119	1005875	4237554	0.872386	2002	1	1	0	0	0	0	2	2.35749e-10	0	0	0
Sample_D_8	652.339	1005151	1114407	1112122	1005880	4237560	0.872387	2002	0	0	0	0	0	0	0	0	0	0	0
Sample_D_9	23.7107	1004624	1113826	1111542	1005335	4235327	0.871927	2002	0	1	0	0	0	0	1	1.17937e-10	0	0	0
Sample_D_10	30.5494	1004904	1114145	1111846	1005597	4236492	0.872167	2002	0	0	0	0	0	0	0	0	0	0	0
Sample_D_11	311.223	1005156	1114404	1112121	1005880	4237561	0.872387	2002	0	0	0	1	0	0	1	1.17875e-10	0	0	0
Sample_D_12	27.7538	1004537	1113825	1111467	1005138	4234967	0.871853	2002	0	0	0	0	0	0	0	0	0	0	0
Sample_D_13	68.0512	1005146	1114402	1112118	1005874	4237540	0.872383	2002	0	0	0	0	0	0	0	0	0	0	0
Sample_D_15	26.2623	1004877	1114124	1111834	1005594	4236429	0.872154	2002	1	1	0	1	0	0	3	3.53718e-10	0	0	0
Sample_D_16	107.241	1005155	1114404	1112119	1005878	4237556	0.872386	2002	0	0	0	0	0	0	0	0	0	0	0
Sample_D_18	57.9239	1005127	1114387	1112103	1005851	4237468	0.872368	2002	0	1	0	0	1	0	2	2.35754e-10	0	0	0
Sample_D_20	33.6779	1004918	1114199	1111887	1005674	4236678	0.872205	2002	1	0	0	0	0	0	1	1.17899e-10	0	0	0
Sample_D_21	33.2247	1005026	1114326	1112025	1005772	4237149	0.872302	2002	0	0	0	1	0	0	1	1.17886e-10	0	0	0
Sample_D_22	42.7185	1005034	1114269	1112013	1005768	4237084	0.872289	2002	1	0	0	0	1	0	2	2.35776e-10	0	0	0
Sample_D_23	43.7224	1005083	1114323	1112047	1005808	4237261	0.872325	2002	1	0	0	0	0	0	1	1.17883e-10	0	0	0
Sample_D_24	37.3882	1004994	1114261	1111969	1005718	4236942	0.87226	2002	0	0	0	0	0	0	0	0	0	0	0
Sample_D25_76	267.089	1005153	1114409	1112122	1005878	4237562	0.872387	1976	0	0	0	0	1	0	1	1.19425e-10	0	0	0
Sample_D26_76	131.975	1005153	1114408	1112116	1005879	4237556	0.872386	1976	0	0	0	0	0	0	0	0	0	0	0
Sample_D27_76	104.016	1005134	1114391	1112101	1005867	4237493	0.872373	1976	1	0	0	0	1	0	2	2.38855e-10	0	0	0
Sample_D29_76	158.532	1005152	1114407	1112120	1005873	4237552	0.872385	1976	1	0	0	1	0	0	2	2.38852e-10	0	0	0
Sample_D30_76	160.638	1005153	1114408	1112120	1005878	4237559	0.872387	1976	0	0	0	0	0	0	0	0	0	0	0
Sample_D31_76	109.945	1005152	1114408	1112122	1005879	4237561	0.872387	1976	0	0	0	0	0	0	0	0	0	0	0
Sample_D32_76	54.2709	1005088	1114351	1112077	1005813	4237329	0.872339	1976	0	0	0	0	0	0	0	0	0	0	0
Sample_D33_76	143.095	1005153	1114409	1112120	1005878	4237560	0.872387	1976	0	0	0	0	1	0	1	1.19426e-10	0	0	0
Sample_D34_76	79.1345	1005151	1114398	1112112	1005867	4237528	0.87238	1976	0	0	0	0	0	0	0	0	0	0	0
Sample_D35_76	97.1505	1005148	1114403	1112117	1005879	4237547	0.872384	1976	1	0	0	0	0	0	1	1.19426e-10	0	0	0
Sample_D36_76	93.0847	1005150	1114403	1112117	1005876	4237546	0.872384	1976	1	0	0	0	0	0	1	1.19426e-10	0	0	0
Sample_D37_76	147.35	1005155	1114411	1112122	1005879	4237567	0.872388	1976	0	1	0	1	0	0	2	2.38851e-10	0	0	0
Sample_D38_76	111.265	1005141	1114388	1112101	1005862	4237492	0.872373	1976	1	0	0	0	0	1	2	2.38855e-10	0	0	0
Sample_D39_76	115.449	1005135	1114386	1112098	1005860	4237479	0.87237	1976	0	0	0	0	0	0	0	0	0	0	0
Sample_D40_75	113.525	1005151	1114400	1112110	1005876	4237537	0.872382	1950	0	0	0	0	0	0	0	0	0	0	0
Sample_D41_76	162.362	1005149	1114403	1112120	1005876	4237548	0.872384	1976	1	0	0	1	0	0	2	2.38852e-10	0	1	1.19426e-10
Sample_D42_76	154.468	1005153	1114408	1112120	1005876	4237557	0.872386	1976	0	0	0	0	0	0	0	0	0	0	0
Sample_D43_76	150.874	1005148	1114401	1112115	1005878	4237542	0.872383	1976	0	0	0	0	0	0	0	0	0	0	0
Sample_D44_76	104.818	1005143	1114389	1112092	1005859	4237483	0.872371	1976	0	0	0	0	0	0	0	0	0	0	0
Sample_D45_76	138.225	1005147	1114403	1112117	1005876	4237543	0.872383	1976	0	0	0	0	0	0	0	0	0	0	0
Sample_D46_76	176.158	1005153	1114408	1112118	1005877	4237556	0.872386	1976	1	0	0	0	1	0	2	2.38851e-10	0	0	0
Sample_D47_76	169.497	1005142	1114392	1112109	1005873	4237516	0.872378	1976	0	0	0	0	0	0	0	0	0	0	0
Sample_D48_76	158.197	1005152	1114405	1112119	1005876	4237552	0.872385	1976	0	0	0	1	0	0	1	1.19426e-10	0	0	0

## Sheet: S9
Supplemental Table S9. Mutation statistics of Salmonella enterica subsp. enterica serovar Typhi CT18 MA lines
Lines	Coverage	A	C	G	T	Total sites	Analyzed sites/Genome size	Generation	G:C>A:T	A:T>G:C	A:T>T:A	G:C>T:A	A:T>C:G	G:C>C:G	Total BPS	Mutation rate	Insertion	Deletion	Indel rate
Sample_E_1	79.5589	1005608	1114991	1112559	1006293	4239451	0.872776	2002	0	0	0	0	0	0	0	0	0	0	0
Sample_E_2	17.8866	1004919	1114299	1111887	1005622	4236727	0.872215	2002	0	0	0	0	0	0	0	0	0	0	0
Sample_E_3	52.9758	1005558	1114943	1112480	1006247	4239228	0.87273	2002	0	0	0	0	0	0	0	0	0	0	0
Sample_E_4	40.2784	1005456	1114850	1112388	1006163	4238857	0.872654	2002	2	0	0	0	0	0	2	2.35677e-10	0	0	0
Sample_E_5	65.6458	1005596	1114982	1112540	1006276	4239394	0.872764	2002	0	1	0	0	0	1	2	2.35647e-10	1	0	1.17824e-10
Sample_E_7	124.711	1005613	1115005	1112562	1006305	4239485	0.872783	2002	1	0	0	0	0	0	1	1.17821e-10	0	0	0
Sample_E_8	133.292	1001898	1111489	1108690	1002738	4224815	0.869763	2002	0	0	0	1	0	0	1	1.1823e-10	0	0	0
Sample_E_11	59.6595	1005485	1114836	1112396	1006171	4238888	0.87266	2002	1	0	1	0	0	0	2	2.35675e-10	0	1	1.17838e-10
Sample_E_13	128.428	1005614	1115009	1112565	1006308	4239496	0.872785	2002	1	0	0	1	0	1	3	3.53462e-10	0	0	0
Sample_E_14	138.491	1005612	1115006	1112564	1006309	4239491	0.872784	2002	0	0	0	0	0	0	0	0	0	0	0
Sample_E_16	98.8366	1005398	1114708	1112262	1006001	4238369	0.872553	2002	1	0	0	0	1	0	2	2.35704e-10	0	0	0
Sample_E_17	54.1052	1005558	1114960	1112517	1006260	4239295	0.872744	2002	1	0	1	0	0	0	2	2.35653e-10	0	0	0
Sample_E_18	65.2801	1005609	1115009	1112572	1006319	4239509	0.872788	2002	1	0	0	0	0	0	1	1.1782e-10	0	0	0
Sample_E_19	110.345	1005611	1115007	1112565	1006301	4239484	0.872783	2002	1	0	0	0	0	0	1	1.17821e-10	0	0	0
Sample_E_20	119.162	1005608	1115006	1112560	1006308	4239482	0.872783	2002	0	0	0	0	0	0	0	0	1	0	1.17821e-10
Sample_E_21	191.02	1005612	1115006	1112565	1006311	4239494	0.872785	2002	1	0	0	0	0	1	2	2.35642e-10	1	1	2.35642e-10
Sample_E_22	81.6937	1005068	1114444	1112018	1005677	4237207	0.872314	2002	0	1	0	0	0	0	1	1.17884e-10	0	0	0
Sample_E_23	136.067	1005563	1114946	1112503	1006264	4239276	0.87274	2002	2	1	0	0	0	0	3	3.53481e-10	0	0	0
Sample_E_24	27.6311	1005215	1114594	1112138	1005926	4237873	0.872451	2002	0	0	0	0	0	0	0	0	0	0	0
Sample_E25_76	100.097	1005609	1114999	1112557	1006300	4239465	0.872779	1976	0	0	0	0	0	0	0	0	0	0	0
Sample_E26_76	108.043	1005612	1115002	1112558	1006310	4239482	0.872783	1976	0	0	0	1	0	0	1	1.19371e-10	0	0	0
Sample_E27_76	99.2761	1005615	1115000	1112563	1006302	4239480	0.872782	1976	0	0	0	0	0	0	0	0	0	0	0
Sample_E29_76	114.522	1005549	1114930	1112490	1006238	4239207	0.872726	1976	1	0	0	0	0	0	1	1.19379e-10	0	0	0
Sample_E30_76	111.959	1005611	1115002	1112562	1006307	4239482	0.872783	1976	0	1	1	0	0	0	2	2.38743e-10	0	0	0
Sample_E32_76	86.1442	1005596	1114987	1112549	1006292	4239424	0.872771	1976	0	1	0	0	2	0	3	3.58119e-10	0	0	0
Sample_E33_76	65.4555	1005569	1114973	1112526	1006279	4239347	0.872755	1976	0	0	0	0	0	0	0	0	0	0	0
Sample_E34_76	93.2509	1002232	1111295	1108921	1003120	4225568	0.869918	1976	0	0	0	0	0	0	0	0	0	0	0
Sample_E35_76	88.2257	1005608	1114986	1112546	1006290	4239430	0.872772	1976	0	1	0	0	0	0	1	1.19373e-10	0	0	0
Sample_E36_76	72.4567	1005576	1114970	1112519	1006283	4239348	0.872755	1976	1	0	0	0	0	0	1	1.19375e-10	0	0	0
Sample_E37_76	120.806	1005616	1115007	1112568	1006314	4239505	0.872787	1976	0	1	0	0	0	0	1	1.19371e-10	0	0	0
Sample_E38_76	85.8674	1005603	1114995	1112542	1006298	4239438	0.872774	1976	0	1	0	0	0	0	1	1.19373e-10	0	0	0
Sample_E39_76	96.1208	1005609	1115005	1112561	1006304	4239479	0.872782	1976	0	0	0	0	0	1	1	1.19371e-10	0	0	0
Sample_E40_76	91.9034	1005612	1115006	1112568	1006307	4239493	0.872785	1976	0	0	0	0	0	0	0	0	0	0	0
Sample_E41_75	87.1281	1005607	1114999	1112558	1006296	4239460	0.872778	1950	0	0	0	0	0	0	0	0	0	0	0
Sample_E42_76	93.0175	1005615	1115001	1112567	1006303	4239486	0.872783	1976	2	0	1	1	0	0	4	4.77485e-10	0	0	0
Sample_E43_75	78.5046	1005585	1114971	1112529	1006276	4239361	0.872758	1950	0	1	0	0	0	0	1	1.20966e-10	0	0	0
Sample_E44_75	76.7795	1005591	1114994	1112542	1006287	4239414	0.872769	1950	0	0	0	1	1	0	2	2.4193e-10	0	0	0
Sample_E45_75	156.197	1005614	1115011	1112569	1006305	4239499	0.872786	1950	0	0	0	0	0	0	0	0	0	0	0
Sample_E46_75	169.8	1002736	1111621	1109700	1003476	4227533	0.870323	1950	3	0	0	0	1	0	4	4.8522e-10	0	0	0
Sample_E47_75	184.484	1005614	1115007	1112565	1006309	4239495	0.872785	1950	2	0	0	0	1	0	3	3.62888e-10	0	0	0
Sample_E48_76	104.989	1005600	1114992	1112551	1006302	4239445	0.872775	1976	0	0	0	0	0	0	0	0	0	0	0

## Sheet: S10
Supplemental Table S10. Mutation statistics of Salmonella enterica subsp. enterica serovar Typhi Ty2 MA lines
Lines	Coverage	A	C	G	T	Total sites	Analyzed sites/Genome size	Generation	G:C>A:T	A:T>G:C	A:T>T:A	G:C>T:A	A:T>C:G	G:C>C:G	Total BPS	Mutation rate	Insertion	Deletion	Indel rate
Sample_F_1	43.6706	1005526	1115271	1113091	1006290	4240178	0.872926	2002	0	0	0	0	0	0	0	0	0	0	0
Sample_F_2	44.3624	1005598	1115333	1113165	1006345	4240441	0.87298	2002	0	0	1	0	0	0	1	1.17794e-10	0	1	1.17794e-10
Sample_F_3	90.9793	1005666	1115390	1113225	1006412	4240693	0.873032	2002	1	0	0	0	0	0	1	1.17787e-10	0	0	0
Sample_F_4	44.3871	1005522	1115272	1113080	1006273	4240147	0.872919	2002	0	0	0	0	0	0	0	0	0	0	0
Sample_F_5	163.664	1005684	1115403	1113229	1006414	4240730	0.873039	2002	0	0	1	0	0	0	1	1.17786e-10	0	0	0
Sample_F_7	119.238	1005673	1115400	1113230	1006409	4240712	0.873036	2002	1	0	0	0	0	0	1	1.17787e-10	0	0	0
Sample_F_9	90.3674	1005677	1115399	1113230	1006415	4240721	0.873038	2002	1	0	0	1	0	0	2	2.35573e-10	0	0	0
Sample_F_10	98.8058	1005674	1115400	1113228	1006409	4240711	0.873036	2002	0	0	0	0	0	0	0	0	0	0	0
Sample_F_11	222.851	1005681	1115404	1113234	1006415	4240734	0.87304	2002	0	0	0	0	0	0	0	0	0	0	0
Sample_F_12	41.6382	1005511	1115210	1113040	1006270	4240031	0.872896	2002	0	0	1	0	0	0	1	1.17806e-10	0	0	0
Sample_F_13	158.272	1005683	1115403	1113231	1006418	4240735	0.873041	2002	0	0	0	0	0	0	0	0	0	0	0
Sample_F_14	251.352	1005428	1115135	1112993	1006176	4239732	0.872834	2002	0	0	0	0	0	0	0	0	0	0	0
Sample_F_16	178.933	1005678	1115399	1113225	1006414	4240716	0.873037	2002	1	0	0	0	0	0	1	1.17787e-10	0	0	0
Sample_F_17	20.0811	1004970	1114690	1112535	1005734	4237929	0.872463	2002	0	0	0	0	0	0	0	0	0	0	0
Sample_F_18	55.9229	1005623	1115334	1113176	1006377	4240510	0.872994	2002	0	0	0	0	1	0	1	1.17793e-10	0	0	0
Sample_F_19	273.062	1005679	1115400	1113232	1006416	4240727	0.873039	2002	0	0	0	0	0	0	0	0	0	0	0
Sample_F_20	43.8976	1005531	1115217	1113083	1006259	4240090	0.872908	2002	0	0	0	0	0	0	0	0	0	0	0
Sample_F_21	186.768	1005679	1115403	1113234	1006418	4240734	0.87304	2002	0	1	0	0	0	0	1	1.17786e-10	0	0	0
Sample_F_22	50.2902	1005640	1115341	1113171	1006367	4240519	0.872996	2002	1	0	0	2	0	0	3	3.53377e-10	0	0	0
Sample_F_23	227.897	1005680	1115400	1113231	1006415	4240726	0.873039	2002	0	0	0	0	0	0	0	0	0	0	0
Sample_F_24	107.113	1005668	1115393	1113226	1006407	4240694	0.873032	2002	0	0	0	0	0	0	0	0	0	0	0
Sample_F25_76	77.747	1005647	1115367	1113194	1006383	4240591	0.873011	1900	1	0	0	1	0	0	2	2.48228e-10	0	0	0
Sample_F26_76	106.426	1005667	1115389	1113218	1006409	4240683	0.87303	1900	1	0	0	1	1	0	3	3.72333e-10	0	0	0
Sample_F27_76	104.194	1005667	1115388	1113224	1006404	4240683	0.87303	1900	0	0	0	0	0	0	0	0	0	0	0
Sample_F28_76	142.372	1005663	1115376	1113213	1006406	4240658	0.873025	1900	1	0	0	0	0	0	1	1.24112e-10	1	0	1.24112e-10
Sample_F29_76	249.995	1005680	1115401	1113235	1006414	4240730	0.873039	1900	0	0	1	0	0	0	1	1.2411e-10	0	0	0
Sample_F30_76	262.494	1005678	1115402	1113232	1006414	4240726	0.873039	1900	1	0	0	0	0	0	1	1.2411e-10	0	0	0
Sample_F31_76	139.565	1005680	1115397	1113225	1006409	4240711	0.873036	1900	0	0	0	0	0	0	0	0	0	1	1.2411e-10
Sample_F32_76	110.455	1005677	1115392	1113225	1006411	4240705	0.873034	1900	0	0	0	0	0	0	0	0	0	0	0
Sample_F33_76	88.5767	1005656	1115380	1113214	1006403	4240653	0.873024	1900	0	1	0	1	0	0	2	2.48224e-10	1	0	1.24112e-10
Sample_F34_76	64.5675	1005643	1115365	1113205	1006388	4240601	0.873013	1900	1	0	0	1	0	0	2	2.48227e-10	1	0	1.24113e-10
Sample_F36_74	70.2892	1005652	1115354	1113168	1006358	4240532	0.872999	1850	0	0	0	1	0	0	1	1.2747e-10	0	0	0
Sample_F37_75	76.5374	1005639	1115345	1113170	1006390	4240544	0.873001	1875	0	1	0	0	0	0	1	1.2577e-10	0	0	0
Sample_F38_75	128.03	1005679	1115402	1113235	1006413	4240729	0.873039	1875	0	0	0	0	0	0	0	0	0	0	0
Sample_F39_76	87.464	1005678	1115401	1113233	1006414	4240726	0.873039	1900	0	0	0	0	0	0	0	0	0	0	0
Sample_F40_75	29.5904	1005244	1114953	1112828	1006009	4239034	0.87269	1875	1	0	0	1	0	0	2	2.5163e-10	0	0	0
Sample_F41_76	166.769	1005684	1115406	1113233	1006415	4240738	0.873041	1900	0	0	0	0	0	0	0	0	0	0	0
Sample_F42_76	116.846	1005678	1115401	1113232	1006415	4240726	0.873039	1900	0	0	0	0	0	0	0	0	0	0	0
Sample_F43_76	61.4807	1005603	1115328	1113163	1006348	4240442	0.87298	1900	1	0	0	0	0	0	1	1.24118e-10	0	0	0
Sample_F44_76	92.0407	1005680	1115400	1113233	1006414	4240727	0.873039	1900	0	0	0	0	1	0	1	1.2411e-10	0	0	0
Sample_F45_76	48.1478	1005613	1115321	1113160	1006340	4240434	0.872979	1900	0	1	0	0	0	0	1	1.24118e-10	0	0	0
Sample_F46_76	89.26	1005671	1115392	1113224	1006408	4240695	0.873032	1900	1	0	0	0	0	0	1	1.24111e-10	0	0	0
Sample_F47_76	152.91	1005679	1115396	1113231	1006415	4240721	0.873038	1900	0	0	0	0	0	0	0	0	0	0	0
Sample_F48_76	102.883	1005679	1115396	1113226	1006413	4240714	0.873036	1900	1	0	0	1	0	0	2	2.4822e-10	1	0	1.2411e-10

[truncated: 29 more sheets: S11, S12, S13, S14, S15, S16, S17, S18, S19, S20, S21, S22, S23, S24, S25, S26, S27, S28, S29, S30 …]
